# Supplementary material for: Synthetic circular RNA switches and circuits that control protein expression in mammalian cells
Source: Nucleic Acids Res. 2023 Jan 16;51(4):e24. doi: 10.1093/nar/gkac1252 (PMC9976894; doi:10.1093/nar/gkac1252)
Supplement: gkac1252_Supplemental_Files [file gkac1252_supplemental_files.zip]

Archive with 3 entries (3 files):
- SK_Supplemental data_circRNA switch_1101_5.pdf
- SK_Supplemental data_circRNA switch_Saito.pdf
- SK_Supplemental Table S3.xlsx
