# Supplementary material for: Synthetic circular RNA switches and circuits that control protein expression in mammalian cells
Source: Nucleic Acids Res. 2023 Jan 16;51(4):e24. doi: 10.1093/nar/gkac1252 (PMC9976894; doi:10.1093/nar/gkac1252)
Supplement: gkac1252_Supplemental_Files [file gkac1252_supplemental_files.zip › SK_Supplemental Table S3.xlsx]

## Sheet: Figure 3
fig 3B (Relative EGFP Expression, EGFP/iRFP670, Linear = 1)							fig 3B (Relative EGFP Expression, EGFP/iRFP670, Linear = 1)							fig 3D (Fold Change, vs Mock, log2)							fig 3E Relative Viability (%, Mock = 100)
HEK293FT	replicate1	replicate2	replicate3	mean	SD		HEK293FT	replicate1	replicate2	replicate3	mean	SD		RIG-I	replicate1	replicate2	replicate3	mean	SD		HEK293FT	Mock	Puromycin	Linear EGFP Native	A-cap Linear EGFP Native	Cap-EGFP Native	Linear EGFP m１Ψ	A-cap Linear EGFP m１Ψ	Cap-EGFP m1Ψ	Circular EGFP ΔpA	Circular EGFP +pA	Circular EGFP ΔpAΔIRES	Circular EGFP +pAΔIRES	untransfected
Linear EGFP	1	1	1	1	0		Circular EGFP ΔpA	1	1	1	1	0		poly I:C	13.6386	12.2099	11.1785	12.3423	1.23539		replicate1	100	33.6431	84.1078	98.6989	117.1	110.595	113.104	123.234	119.703	125.372	109.665	116.264	125.836
A-cap Linear EGFP	3.68276	3.30617	3.67309	3.55401	0.214692		Circular EGFP +pA	1.78993	1.83488	1.81254	1.81245	0.0224767		Linear-EGFP Native	13.3624	11.5346	10.9385	11.9452	1.26299		replicate2	100	29.4891	99.1241	83.3577	99.2701	94.5255	112.482	90	118.029	104.818	131.752	114.818	113.723
Circular EGFP ΔpA	4.6427	4.73376	4.88876	4.75507	0.124407		Cap-EGFP m5C/Ψ	0.849223	0.894334	0.913087	0.885548	0.032826		A-cap Linear EGFP Native	14.3495	12.6591	11.7965	12.935	1.29871		replicate3	100	24.9664	103.701	94.751	126.716	103.432	97.9139	119.314	115.814	110.767	107.268	115.007	98.0485
Circular EGFP +pA	9.23021	8.06166	8.60492	8.63227	0.584755		Cap-EGFP m1Ψ	3.45822	3.86739	3.39444	3.57335	0.256633		Cap-EGFP Native	13.1101	11.7239	11.1595	11.9978	1.00375		mean	100	29.3662	95.6444	92.2692	114.362	102.851	107.833	110.849	117.849	113.652	116.228	115.363	112.536
Circular EGFP ΔpAΔIRES	0.0655793	0.0547636	0.0879419	0.0694283	0.0169207		Cap-EGFP Native	4.93091	4.93448	5.27499	5.04679	0.19763		Linear EGFP m1Ψ	1.87686	-0.289266	1.03822	0.875271	1.09222		SD	0	4.33969	10.2497	7.96604	13.9264	8.05038	8.59606	18.1621	1.95044	10.5765	13.4971	0.786185	13.932
Circular EGFP +pAΔIRES	0.0659821	0.0612956	0.0879419	0.0717399	0.0142257									A-cap Linear EGFP m1Ψ	3.83762	3.59514	2.59422	3.34232	0.659123
							HeLa	replicate1	replicate2	replicate3	mean	SD		Cap-EGFP m1Ψ	1.03627	-0.114032	0.199117	0.373785	0.59471		HeLa	Mock	Puromycin	Linear EGFP Native	A-cap Linear EGFP Native	Cap-EGFP Native	Linear EGFP m１Ψ	A-cap Linear EGFP m１Ψ	Cap-EGFP m1Ψ	Circular EGFP ΔpA	Circular EGFP +pA	Circular EGFP ΔpAΔIRES	Circular EGFP +pAΔIRES	untransfected
HeLa	replicate1	replicate2	replicate3	mean	SD		Circular EGFP ΔpA	1	1	1	1	0		Circular EGFP	6.28422	5.3962	5.46445	5.71495	0.494174		replicate1	100	40.6211	49.8112	55.1825	60.2182	95.2581	95.3	94.7125	70.919	91.2715	91.6492	98.0697	91.9429
Linear EGFP	1	1	1	1	0		Circular EGFP +pA	1.60592	1.45113	1.41962	1.49222	0.0997122		Circular EGFP + pA	2.79356	0.718581	0.491385	1.33451	1.26867		replicate2	100	39.1322	61.3223	52.8099	65.2893	100.331	107.19	100.248	91.1983	97.7273	100.992	98.9669	104.628
A-cap Linear EGFP	3.29752	2.97256	3.48146	3.25051	0.257686		Cap-EGFP m5C/Ψ	0.780641	0.720087	0.645943	0.715557	0.0674629		Circular EGFP ΔIRES	0.921139	0.264011	1.10393	0.763026	0.441718		replicate3	100	37.8116	58.7664	52.1335	66.4554	103.591	97.2962	100.169	92.7334	99.6198	96.6202	101.605	97.1272
Circular EGFP ΔpA	4.51565	3.62133	5.14104	4.42601	0.763808		Cap-EGFP m1Ψ	3.79166	3.20334	2.80687	3.26729	0.4955		Circular EGFP + pA ΔIRES	1.60067	-0.312662	-0.704418	0.194528	1.2334		mean	100	39.1883	56.6333	53.3753	63.9876	99.7266	99.9288	98.3765	84.9503	96.2062	96.4204	99.5473	97.8994
Circular EGFP +pA	6.34878	6.45807	7.86211	6.88965	0.843942		Cap-EGFP Native	2.94902	2.39057	2.58566	2.64175	0.283419		untransfected	1.31379	-0.38435	-0.807285	0.0407178	1.12261		SD	0	1.40558	6.04477	1.60123	3.31608	4.19919	6.3672	3.17331	12.1756	4.37706	4.67448	1.83794	6.37775
Circular EGFP ΔpAΔIRES	0.0219365	0.0301093	0.0387239	0.0302566	0.00839471
Circular EGFP +pAΔIRES	0.0210759	0.0281685	0.0341491	0.0277978	0.00654451		A549	replicate1	replicate2	replicate3	mean	SD		IFNB	replicate1	replicate2	replicate3	mean	SD		A549	Mock	Puromycin	Linear EGFP Native	A-cap Linear EGFP Native	Cap-EGFP Native	Linear EGFP m１Ψ	A-cap Linear EGFP m１Ψ	Cap-EGFP m1Ψ	Circular EGFP ΔpA	Circular EGFP +pA	Circular EGFP ΔpAΔIRES	Circular EGFP +pAΔIRES	untransfected
							Circular EGFP ΔpA	1	1	1	1	0		poly I:C	15.6575	14.6975	14.6933	15.0161	0.555505		replicate1	100	56.1229	64.9382	65.1775	46.3502	96.5297	95.7718	97.5269	96.9685	98.7236	96.3303	103.151	93.6976
A549	replicate1	replicate2	replicate3	mean	SD		Circular EGFP +pA	2.17513	2.63259	2.63259	2.4801	0.264116		Linear-EGFP Native	15.4099	13.7703	13.851	14.3437	0.924174		replicate2	100	59.6663	73.138	65.812	66.5853	101.709	103.867	98.0871	92.5112	85.8771	105.006	100	104.314
Linear EGFP	1	1	1	1	0		Cap-EGFP m5C/Ψ	0.981172	0.942721	0.942721	0.955538	0.0221995		A-cap Linear EGFP Native	16.1467	14.5782	14.7213	15.1487	0.867254		replicate3	100	57.4543	78.5909	68.2367	57.9992	95.796	99.6107	102.764	86.6874	90.5411	99.8832	97.0027	101.985
A-cap Linear EGFP	4.64803	4.83382	4.83382	4.77189	0.107268		Cap-EGFP m1Ψ	3.80043	3.58222	3.58222	3.65496	0.12598		Cap-EGFP Native	15.5868	14.1844	14.4923	14.7545	0.737049		mean	100	57.7478	72.2223	66.4087	56.9782	98.0117	99.7497	99.4592	92.0557	91.7139	100.407	100.051	99.999
Circular EGFP ΔpA	6.62783	5.93419	5.93419	6.1654	0.400471		Cap-EGFP Native	2.16041	1.96231	1.96231	2.02834	0.11437		Linear EGFP m1Ψ	2.93475	3.23715	4.50942	3.56044	0.835636		SD	0	1.78985	6.87226	1.61453	10.1561	3.22323	4.04912	2.87543	5.15564	6.50306	4.36152	3.07455	5.58001
Circular EGFP +pA	15.6507	12.5082	12.5082	13.5557	1.81428									A-cap Linear EGFP m1Ψ	6.05252	6.3833	6.00682	6.14755	0.205441
Circular EGFP ΔpAΔIRES	0.0735269	0.0644264	0.0644264	0.0674599	0.00525417									Cap-EGFP m1Ψ	1.20298	0.596717	-0.589494	0.403401	0.911739
Circular EGFP +pAΔIRES	0.0700484	0.0630102	0.0630102	0.0653563	0.00406353									Circular EGFP	7.88055	7.37111	7.69586	7.64918	0.257908
														Circular EGFP + pA	2.81486	2.75569	2.79342	2.78799	0.0299573
														Circular EGFP ΔIRES	1.97186	0.805748	2.27812	1.68524	0.776903
														Circular EGFP + pA ΔIRES	-0.123116	-0.999937	-0.999292	-0.707449	0.506047
														untransfected	0.743661	-1.74582	-1.29494	-0.765701	1.32644
														IL-6	replicate1	replicate2	replicate3	mean	SD
														poly I:C	13.6386	12.2099	11.1785	12.3423	1.23539
														Linear-EGFP Native	13.3624	11.5346	10.9385	11.9452	1.26299
														A-cap Linear EGFP Native	14.3495	12.6591	11.7965	12.935	1.29871
														Cap-EGFP Native	13.1101	11.7239	11.1595	11.9978	1.00375
														Linear EGFP m1Ψ	1.87686	-0.289266	1.03822	0.875271	1.09222
														A-cap Linear EGFP m1Ψ	3.83762	3.59514	2.59422	3.34232	0.659123
														Cap-EGFP m1Ψ	1.03627	-0.114032	0.199117	0.373785	0.59471
														Circular EGFP	6.28422	5.3962	5.46445	5.71495	0.494174
														Circular EGFP + pA	2.79356	0.718581	0.491385	1.33451	1.26867
														Circular EGFP ΔIRES	0.921139	0.264011	1.10393	0.763026	0.441718
														Circular EGFP + pA ΔIRES	1.60067	-0.312662	-0.704418	0.194528	1.2334
														untransfected	1.31379	-0.38435	-0.807285	0.0407178	1.12261

## Sheet: Figure 4
fig 4A (Relative EGFP Expression, miRNA mimic - = 1)																			fig 4B (ON/OFF)
	mimic-						mimic+						Negative Control mimic+							replicate1	replicate2	replicate3	Mean	SD
	replicate1	replicate2	replicate3	Mean	SD		replicate1	replicate2	replicate3	Mean	SD		replicate1	replicate2	replicate3	Mean	SD		5'T206 circular ΔpA	26.6113	24.903	22.6287	24.7143	1.998
5'T206 circular ΔpA	1	1	1	1	0		0.037578	0.0401558	0.0441917	0.0406418	0.00333351		0.903332	0.875497	1.03297	0.937266	0.0840413		3'T206 circular ΔpA	22.8069	16.44	15.4588	18.2352	3.98943
3'T206 circular ΔpA	1	1	1	1	0		0.0438465	0.0608271	0.0646881	0.0564539	0.0110877		0.855136	1.09111	0.896158	0.94747	0.12608		5'T206 circular pA+	24.7672	23.4804	21.1189	23.1221	1.85037
5'T206 circular pA+	1	1	1	1	0		0.040376	0.0425888	0.0473511	0.0434386	0.00356435		0.937791	0.916302	1.04615	0.966748	0.0695997		3'T206 circular pA+	31.5416	27.4694	24.7875	27.9328	3.4008
3'T206 circular pA+	1	1	1	1	0		0.0317042	0.0364041	0.040343	0.0361504	0.00432496		1.02955	1.56994	1.08862	1.22937	0.296417
																				replicate1	replicate2	replicate3	Mean	SD
	mimic-						mimic+						Negative Control mimic+						5'T302a-5p circular ΔpA	16.4339	15.4829	17.0528	16.3232	0.790802
	replicate1	replicate2	replicate3	Mean	SD		replicate1	replicate2	replicate3	Mean	SD		replicate1	replicate2	replicate3	Mean	SD		3'T302a-5p circular ΔpA	17.3827	27.4662	16.7859	20.5449	6.0014
5'T302a-5p circular ΔpA	1	1	1	1	0		0.06085	0.0645874	0.0586413	0.0613596	0.00300565		1.04247	0.705063	0.96759	0.905042	0.177189		5'T302a-5p pA+	18.8242	18.4655	20.7493	19.3463	1.22817
3'T302a-5p circular ΔpA	1	1	1	1	0		0.0575285	0.0364084	0.0595737	0.0511702	0.0128249		0.930313	0.751868	1.07266	0.918279	0.160733		3'T302a-5p circular pA+	33.8875	37.2757	42.9241	38.0291	4.56518
5'T302a-5p pA+	1	1	1	1	0		0.0531231	0.0541551	0.0481944	0.0518242	0.00318554		1.01249	1.03964	0.897422	0.983184	0.0755029
3'T302a-5p circular pA+	1	1	1	1	0		0.0295094	0.0268272	0.0232969	0.0265445	0.00311587		1.03717	1.01711	0.894737	0.983004	0.0770964			replicate1	replicate2	replicate3	Mean	SD
																			5'T21-5p circular ΔpA	10.5355	10.2189	7.69695	9.4838	1.55553
	mimic-						mimic+						Negative Control mimic+						3'T21-5p circular ΔpA	10.671	11.2972	8.11093	10.0264	1.68814
	replicate1	replicate2	replicate3	Mean	SD		replicate1	replicate2	replicate3	Mean	SD		replicate1	replicate2	replicate3	Mean	SD		5'T21-5p circular pA+	6.87563	6.54684	4.56722	5.99656	1.24872
5'T21-5p circular ΔpA	1	1	1	1	0		0.094917	0.0978577	0.129922	0.107565	0.0194167		1.15217	1.03921	1.01126	1.06754	0.0746055		3'T21-5p circular pA+	10.515	10.4159	6.78373	9.2382	2.12621
3'T21-5p circular ΔpA	1	1	1	1	0		0.0937117	0.0885172	0.12329	0.10184	0.0187575		1.12175	1.12469	1.31745	1.18796	0.112148
5'T21-5p circular pA+	1	1	1	1	0		0.145441	0.152745	0.218952	0.172379	0.0404978		1.00255	0.992365	1.24788	1.08093	0.144675			replicate1	replicate2	replicate3	Mean	SD
3'T21-5p circular pA+	1	1	1	1	0		0.0951022	0.0960073	0.147411	0.11284	0.0299429		1.20903	1.15926	1.27598	1.21476	0.0585684		5'T339-5p circular ΔpA	1.79672	1.63812	1.74248	1.72577	0.0806116
																			3'T339-5p circular ΔpA	1.76171	1.82095	1.93285	1.8385	0.0869094
																			5'T339-5p circular + pA	2.62851	3.15735	2.97228	2.91938	0.268356
	mimic-						mimic+						Negative Control mimic+						3'T339-5p circular +pA	3.40374	3.8069	3.60448	3.60504	0.20158
	replicate1	replicate2	replicate3	Mean	SD		replicate1	replicate2	replicate3	Mean	SD		replicate1	replicate2	replicate3	Mean	SD
5'T339-5p circular ΔpA	1	1	1	1	0		0.556569	0.610457	0.573895	0.580307	0.0275102		0.921747	1.03021	0.99998	0.983978	0.0559732
3'T339-5p circular ΔpA	1	1	1	1	0		0.567631	0.549164	0.517371	0.544722	0.0254225		0.878167	0.988411	0.906391	0.924323	0.0572674
5'T339-5p circular + pA	1	1	1	1	0		0.380443	0.316722	0.336442	0.344535	0.0326227		1.08712	0.937824	0.875133	0.966693	0.108903
3'T339-5p circular +pA	1	1	1	1	0		0.293794	0.262681	0.277433	0.277969	0.0155636		0.986258	0.893867	0.962388	0.947504	0.0479603
fig 4C (Relative EGFP Expression, miRNA inhibitor + = 1)																			fig 4D (ON/OFF)
17-5p switch HEK293FT	inhibitor-						inhibitor+						Negative Control inhibitor+						17-5p switch HEK293FT	replicate1	replicate2	replicate3	Mean	SD
	replicate1	replicate2	replicate3	Mean	SD		replicate1	replicate2	replicate3	Mean	SD		replicate1	replicate2	replicate3	Mean	SD		5'T17-5p circular ΔpA	8.52812	9.24402	10.9402	9.57077	1.23878
5'T17-5p circular ΔpA	0.117259	0.108178	0.0914062	0.105615	0.0131157		1	1	1	1	0		0.114015	0.109431	0.0987196	0.107388	0.00784942		3'T17-5p circular ΔpA	8.29796	9.91042	8.61985	8.94274	0.853344
3'T17-5p circular ΔpA	0.120511	0.100904	0.116011	0.112476	0.0102708		1	1	1	1	0		0.117471	0.113609	0.120438	0.117173	0.0034242		5'T17-5p circular pA+	13.2611	12.9175	13.4537	13.2108	0.271622
5'T17-5p circular pA+	0.0754083	0.0774143	0.0743289	0.0757172	0.00156569		1	1	1	1	0		0.0662414	0.0823457	0.0703009	0.0729627	0.00837566		3'T17-5p circular pA+	9.41499	9.7861	11.166	10.1224	0.922667
3'T17-5p circular pA+	0.106214	0.102186	0.0895576	0.099319	0.0086902		1	1	1	1	0		0.106093	0.102203	0.0665674	0.091621	0.0217841
																			21-5p switch HeLa	replicate1	replicate2	replicate3	Mean	SD
21-5p switch HeLa	inhibitor-						inhibitor+						Negative Control inhibitor+						5'T21-5p circular ΔpA	36.1965	35.304	35.5493	35.6833	0.461073
	replicate1	replicate2	replicate3	Mean	SD		replicate1	replicate2	replicate3	Mean	SD		replicate1	replicate2	replicate3	Mean	SD		3'T21-5p circular ΔpA	40.6476	43.6193	44.2417	42.8362	1.92079
5'T21-5p circular ΔpA	0.027627	0.0283254	0.0281299	0.0280274	0.000360309		1	1	1	1	0		0.0294856	0.0287608	0.0308427	0.0296964	0.00105687		5'T21-5p circular pA+	30.5081	30.5823	34.0954	31.7286	2.05
3'T21-5p circular ΔpA	0.0246017	0.0229256	0.0226031	0.0233768	0.00107299		1	1	1	1	0		0.0221299	0.021412	0.02288	0.0221406	0.000734039		3'T21-5p circular pA+	83.2818	81.8033	76.5306	80.5386	3.54882
5'T21-5p circular pA+	0.0327782	0.0326986	0.0293295	0.0316021	0.00196852		1	1	1	1	0		0.0317735	0.034243	0.0329584	0.0329916	0.00123509
3'T21-5p circular pA+	0.0120074	0.0122244	0.0130667	0.0124328	0.000559524		1	1	1	1	0		0.0128317	0.0123616	0.013258	0.0128171	0.000448364		21-5p switch A549	replicate1	replicate2	replicate3	Mean	SD
																			5'T21-5p circular ΔpA	36.0648	38.7265	37.0384	37.2766	1.34674
21-5p switch A549	inhibitor-						inhibitor+						Negative Control inhibitor+						3'T21-5p circular ΔpA	48.0354	52.5051	41.7148	47.4184	5.42156
	replicate1	replicate2	replicate3	Mean	SD		replicate1	replicate2	replicate3	Mean	SD		replicate1	replicate2	replicate3	Mean	SD		5'T21-5p circular pA+	36.9558	40.4999	35.1424	37.5327	2.72493
5'T21-5p circular ΔpA	0.0277279	0.0258221	0.026999	0.0268497	0.000961617		1	1	1	1	0		0.0292031	0.0292883	0.0306967	0.0297293	0.0008388		3'T21-5p circular pA+	73.5937	76.9061	67.6458	72.7152	4.69221
3'T21-5p circular ΔpA	0.020818	0.0190458	0.0239723	0.0212787	0.00249538		1	1	1	1	0		0.0218311	0.0199817	0.0248339	0.0222156	0.00244885
5'T21-5p circular pA+	0.0270593	0.0246914	0.0284557	0.0267355	0.0019029		1	1	1	1	0		0.0288158	0.0258893	0.030976	0.0285604	0.00255295
3'T21-5p circular pA+	0.0135881	0.0130029	0.0147829	0.0137913	0.000907227		1	1	1	1	0		0.0135306	0.0133617	0.0163944	0.0144289	0.00170429

## Sheet: Figure 5
fig 5C (Relative EGFP Expression, RNA Binding Proteni - = 1)
MS2CP switch, RBP-	replicate1	replicate2	replicate3	Mean	SD		MS2CP switch, RBP+	replicate1	replicate2	replicate3	Mean	SD
Variant 4	1	1	1	1	0		Variant 4	0.154899	0.183917	0.168233	0.169016	0.014525
Variant 5	1	1	1	1	0		Variant 5	0.262962	0.303865	0.265382	0.277403	0.0229488
Variant 6	1	1	1	1	0		Variant 6	0.43465	0.464989	0.443376	0.447672	0.0156193
U1A switch, RBP-	replicate1	replicate2	replicate3	Mean	SD		U1A switch, RBP+	replicate1	replicate2	replicate3	Mean	SD
Variant 4	1	1	1	1	0		Variant 4	0.687197	0.824993	0.764244	0.758811	0.0690583
Variant 5	1	1	1	1	0		Variant 5	0.426523	0.501489	0.451819	0.459944	0.0381377
Variant 6	1	1	1	1	0		Variant 6	0.515854	0.706212	0.670598	0.630888	0.101202
fig 5D (Relative EGFP Expression, RNA Binding Proteni - = 1)
MS2CP switch, RBP-	replicate1	replicate2	replicate3	Mean	SD		MS2CP switch, RBP+	replicate1	replicate2	replicate3	Mean	SD
No motif	1	1	1	1	0		No motif	1.08559	1.01264	1.06614	1.05479	0.037776
Switch	1	1	1	1	0		Switch	0.0736321	0.0723509	0.0787758	0.0749196	0.00340043
No motif+pA	1	1	1	1	0		No motif+pA	0.693087	0.938929	1.00707	0.879697	0.165161
Switch+pA	1	1	1	1	0		Switch+pA	0.0728198	0.0748077	0.0695587	0.0723954	0.00265016
U1A switch, RBP-	replicate1	replicate2	replicate3	Mean	SD		U1A switch, RBP+	replicate1	replicate2	replicate3	Mean	SD
No motif	1	1	1	1	0		No motif	1.14084	1.09111	1.1031	1.11168	0.0259526
Switch	1	1	1	1	0		Switch	0.125238	0.141921	0.147403	0.138187	0.0115448
No motif+pA	1	1	1	1	0		No motif+pA	1.0676	1.06491	1.04173	1.05808	0.0142264
Switch+pA	1	1	1	1	0		Switch+pA	0.0768397	0.10721	0.117364	0.100471	0.0210857

## Sheet: Figure 6
fig 6B (Fold Change, ON/OFF, 0 pmol mimic = 1)
MS2CP circuit							U1A circuit
mimic (pmol)	replicate1	replicate2	replicate3	Mean	SD		mimic (pmol)	replicate1	replicate2	replicate3	Mean	SD
0	1	1	1	1	0		0	1	1	1	1	0
0.25	2.53169	2.51386	2.66692	2.57082	0.0836995		0.25	3.09171	3.71922	3.41279	3.40791	0.313784
0.5	2.79042	3.68567	3.97622	3.4841	0.618064		0.5	3.22808	3.88435	3.63767	3.58337	0.331488
1	2.92809	3.58333	3.85659	3.45601	0.477168		1	3.48693	3.93144	3.37814	3.59884	0.293136
fig 6C
MS2CP circular RNA circuit, Normalized MetLuc Activity, 24 h = 1							MS2CP m1Ψ linear RNA circuit, Normalized MetLuc Activity, 24 h = 1							MS2CP circular RNA circuit, Fold Change, cirular RNA circuit = 1							MS2CP m1Ψ linear RNA circuit, Fold Change, cirular RNA circuit = 1
time (h)	replicate1	replicate2	replicate3	Mean	SD		time (h)	replicate1	replicate2	replicate3	Mean	SD		time (h)	replicate1	replicate2	replicate3	Mean	SD		time (h)	replicate1	replicate2	replicate3	Mean	SD
24	1	1	1	1	0		24	1	1	1	1	0		48	1	1	1	1	0		48	0.379933	0.368558	0.34259	0.363694	0.0191406
48	0.646977	0.751067	0.696215	0.698086	0.0520701		48	0.245808	0.276812	0.238517	0.253712	0.0203344		72	1	1	1	1	0		72	0.0650541	0.0599646	0.0628756	0.0626314	0.0025535
72	0.318735	0.281099	0.363445	0.321093	0.0412231		72	0.020735	0.016856	0.0228518	0.0201476	0.00304073		96	1	1	1	1	0		96	0.0400389	0.0419647	0.0363667	0.0394568	0.00284401
96	0.101657	0.115599	0.116327	0.111194	0.00826739		96	0.00407023	0.00485106	0.00423042	0.0043839	0.00041242
120	0.0402387	0.0194246	0.0474545	0.0357059	0.0145543		120	0.00111031	0.00118739	0.00113744	0.00114504	3.90995e-05
U1A circular RNA circuit, Normalized MetLuc Activity, 24 h = 1							U1A m1Ψ linear RNA circuit, Normalized MetLuc Activity, 24 h = 1							U1A circular RNA circuit, Fold Change, cirular RNA circuit = 1							U1A m1Ψ linear RNA circuit, Fold Change, cirular RNA circuit = 1
time (h)	replicate1	replicate2	replicate3	Mean	SD		time (h)	replicate1	replicate2	replicate3	Mean	SD		time (h)	replicate1	replicate2	replicate3	Mean	SD		time (h)	replicate1	replicate2	replicate3	Mean	SD
24	1	1	1	1	0		24	1	1	1	1	0		48	1	1	1	1	0		48	0.490321	0.377787	0.459038	0.442382	0.0580867
48	0.416126	0.713475	0.752301	0.627301	0.18391		48	0.204035	0.269541	0.345335	0.272971	0.0707122		72	1	1	1	1	0		72	0.0498187	0.0837276	0.0679404	0.0671622	0.0169678
72	0.344181	0.313243	0.424309	0.360578	0.0573195		72	0.0171467	0.0262271	0.0288277	0.0240672	0.00613276		96	1	1	1	1	0		96	0.0304908	0.0310526	0.0258586	0.029134	0.00285047
96	0.145172	0.149369	0.235691	0.176744	0.051093		96	0.00442641	0.00463829	0.00609465	0.00505311	0.000908192
120	0.0457473	0.0750645	0.126241	0.082351	0.0407386		120	0.000566141	0.000802505	0.00126701	0.000878551	0.000356567
fig 6D
MS2CP circular RNA circuit, Normalized MetLuc Activity, 24 h = 1							MS2CP m1Ψ linear RNA circuit, Normalized MetLuc Activity, 24 h = 1							MS2CP circular RNA circuit, Fold Change, cirular RNA circuit = 1							MS2CP m1Ψ linear RNA circuit, Fold Change, cirular RNA circuit = 1
time (h)	replicate1	replicate2	replicate3	Mean	SD		time (h)	replicate1	replicate2	replicate3	Mean	SD		time (h)	replicate1	replicate2	replicate3	Mean	SD		time (h)	replicate1	replicate2	replicate3	Mean	SD
24	1	1	1	1	0		24	1	1	1	1	0		48	1	1	1	1	0		48	0.68133	0.569411	0.691745	0.647495	0.0678236
48	1.00347	1.07099	0.942704	1.00572	0.0641725		48	0.683693	0.609833	0.652111	0.648546	0.037059		72	1	1	1	1	0		72	0.116368	0.0945125	0.124415	0.111765	0.0154734
72	0.670254	0.637377	0.598481	0.635371	0.0359283		72	0.0779959	0.0602401	0.07446	0.0708987	0.00939838		96	1	1	1	1	0		96	0.0110172	0.00814468	0.0132686	0.0108102	0.00256823
96	0.40065	0.381701	0.377477	0.386609	0.0123416		96	0.00441403	0.00310883	0.00500859	0.00417715	0.000971781
120	0.208044	0.16634	0.180344	0.184909	0.0212234		120	0.000671773	0.000454282	0.000657666	0.000594573	0.000121701
U1A circular RNA circuit, Normalized MetLuc Activity, 24 h = 1							U1A m1Ψ linear RNA circuit, Normalized MetLuc Activity, 24 h = 1							U1A circular RNA circuit, Fold Change, cirular RNA circuit = 1							U1A m1Ψ linear RNA circuit, Fold Change, cirular RNA circuit = 1
time (h)	replicate1	replicate2	replicate3	Mean	SD		time (h)	replicate1	replicate2	replicate3	Mean	SD		time (h)	replicate1	replicate2	replicate3	Mean	SD		time (h)	replicate1	replicate2	replicate3	Mean	SD
24	1	1	1	1	0		24	1	1	1	1	0		48	1	1	1	1	0		48	0.448402	0.447475	0.54346	0.479779	0.0551512
48	0.989167	1.25308	1.17606	1.13944	0.135716		48	0.443545	0.560724	0.639142	0.547803	0.0984364		72	1	1	1	1	0		72	0.064561	0.059015	0.0961771	0.073251	0.0200473
72	0.78591	1.01144	0.708154	0.835167	0.157528		72	0.0507391	0.0596901	0.0681082	0.0595125	0.00868588		96	1	1	1	1	0		96	0.00612125	0.00367136	0.0120563	0.00728297	0.0043115
96	0.605938	0.676819	0.591768	0.624841	0.0455677		96	0.0037091	0.00248484	0.00713453	0.00444282	0.00241012
120	0.375431	0.444743	0.364393	0.394856	0.0435545		120	0.000936	0.00048099	0.000989348	0.000802113	0.000279376

## Sheet: Figure S2
fig S2B (Relative amount of mRNA, Linear EGFP = 1)
Linear EGFP
time (h)	replicate1	replicate2	replicate3	mean	SD
8	1	1	1	1	0
24	1	1	1	1	0
48	1	1	1	1	0
Circular EGFP + pA
time (h)	replicate1	replicate2	replicate3	mean	SD
8	1.33606	1.71005	1.32626	1.45746	0.218808
24	1.36295	1.64918	1.50193	1.50469	0.143136
48	1.29217	1.37803	1.24092	1.30371	0.0692796

## Sheet: Figure S3
fig S3B (Relative EGFP Expression, No mimic & inhibitor = 1)
		replicate1	replicate2	replicate3	Mean	SD				replicate1	replicate2	replicate3	Mean	SD
5'T21-5p circular ΔpA	-	1	1	1	1	0		5'T339-5p circular ΔpA	-	1	1	1	1	0
	mimic+	0.0879794	0.0800411	0.0731831	0.0804012	0.00740473			mimic+	0.478458	0.533062	0.543422	0.518314	0.0349025
	N.C. mimic+	1.12844	1.15342	0.966934	1.08293	0.10123			N.C. mimic+	0.913575	0.983632	0.940434	0.94588	0.035345
	inhibitor+	3.80964	3.52987	2.90933	3.41628	0.460774			inhibitor+	1.00218	1.10359	0.996462	1.03408	0.0602701
	N.C. inhibitor+	1.15368	1.09695	0.944357	1.06499	0.108257			N.C. inhibitor+	0.959548	1.17724	0.997944	1.04491	0.116197
3'T21-5p circular ΔpA	-	1	1	1	1	0		3'T339-5p circular ΔpA	-	1	1	1	1	0
	mimic+	0.112067	0.0946172	0.0940647	0.10025	0.0102381			mimic+	0.473917	0.578403	0.488484	0.513601	0.0565906
	N.C. mimic+	1.15117	1.11047	0.995256	1.08563	0.0808708			N.C. mimic+	0.93836	1.12479	0.872044	0.978397	0.131042
	inhibitor+	4.47872	3.75544	3.14351	3.79256	0.668376			inhibitor+	1.02866	1.20955	0.897191	1.04513	0.156828
	N.C. inhibitor+	0.980083	1.10403	0.936989	1.00703	0.0867181			N.C. inhibitor+	1.07639	1.21376	1.0207	1.10362	0.0993653
5'T21-5p circular pA+	-	1	1	1	1	0		5'T339-5p circular pA+	-	1	1	1	1	0
	mimic+	0.169188	0.173258	0.144062	0.162169	0.0158133			mimic+	0.331869	0.33243	0.67298	0.445759	0.196779
	N.C. mimic+	1.01346	1.15367	1.03499	1.06738	0.0755075			N.C. mimic+	0.990977	0.814086	0.84534	0.883468	0.094408
	inhibitor+	6.6612	6.93992	5.43399	6.34504	0.801201			inhibitor+	1.0577	0.918497	1.00427	0.99349	0.0702251
	N.C. inhibitor+	1.02955	1.05868	1.09457	1.06093	0.0325703			N.C. inhibitor+	1.04435	0.889724	0.92959	0.954554	0.080278
3'T21-5p circular pA+	-	1	1	1	1	0		3'T339-5p circular pA+	-	1	1	1	1	0
	mimic+	0.102121	0.0628434	0.0827556	0.0825733	0.0196394			mimic+	0.254257	0.260134	0.268035	0.260809	0.006914
	N.C. mimic+	1.01264	1.01188	0.930391	0.984969	0.0472676			N.C. mimic+	1.01377	0.985822	1.00104	1.00021	0.0139926
	inhibitor+	7.9254	7.45174	6.07265	7.14993	0.962542			inhibitor+	1.03718	1.12322	0.776187	0.978864	0.180718
	N.C. inhibitor+	1.02002	1.12622	0.941105	1.02912	0.0928942			N.C. inhibitor+	1.07918	0.993898	0.916735	0.996604	0.0812558

## Sheet: Figure S4
fig S4B (Relative amount of mRNA, miRNA mimic - = 1)
miR-206-responsive switch						miR-302a-5p-responsive switch
mimic-		ORF top	ORF middle	ORF〜3'UTR		mimic-		ORF top	ORF middle	ORF〜3'UTR
	replicate1	1	1	1			replicate1	1	1	1
	replicate2	1	1	1			replicate2	1	1	1
	replicate3	1	1	1			replicate3	1	1	1
	mean	1	1	1			mean	1	1	1
	SD	0	0	0			SD	0	0	0
mimic+		ORF top	ORF middle	ORF〜3'UTR		mimic+		ORF top	ORF middle	ORF〜3'UTR
	replicate1	0.421056	0.542563	0.185828			replicate1	0.533701	0.550768	0.235496
	replicate2	0.463939	0.497175	0.188219			replicate2	0.669479	0.654657	0.269049
	replicate3	0.421056	0.48494	0.171436			replicate3	0.525404	0.619598	0.21329
	mean	0.435351	0.508226	0.181828			mean	0.576194	0.608341	0.239278
	SD	0.0247582	0.0303598	0.00907829			SD	0.080893	0.0528516	0.0280715
N.C. mimic+		ORF top	ORF middle	ORF〜3'UTR		N.C. mimic+		ORF top	ORF middle	ORF〜3'UTR
	replicate1	0.885849	1.17488	1.03545			replicate1	0.833394	1.16153	1.18777
	replicate2	0.948603	1.09077	0.996159			replicate2	1.08212	1.031	1.00244
	replicate3	0.885849	1.04181	0.994458			replicate3	0.87425	1.27453	1.21349
	mean	0.906767	1.10249	1.00869			mean	0.929923	1.15569	1.13457
	SD	0.036231	0.0673022	0.0231883			SD	0.133384	0.121871	0.115143

## Sheet: Figure S7
fig S7 (ON/OFF)
miR-206-responsive switch	replicate1	replicate2	replicate3	Mean	SD
5'T206 Linear EGFP	3.57515	3.01426	2.94709	3.17883	0.344856
3'T206 Linear EGFP	5.95424	5.4325	4.64992	5.34555	0.656492
A-cap 5'T206 Linear EGFP	15.6934	15.8925	15.4925	15.6928	0.200016
A-cap 3'T206 Linear EGFP	19.252	17.7174	14.2516	17.0737	2.5616
5'T206 Circular EGFP	26.6113	24.903	22.6287	24.7143	1.998
3'T206 Circular EGFP	22.8069	16.44	15.4588	18.2352	3.98943
5'T206 Circular EGFP +pA	24.7672	23.4804	21.1189	23.1221	1.85037
3'T206 Circular EGFP +pA	31.5416	27.4694	24.7875	27.9328	3.4008
miR-21-5p-responsive switch	replicate1	replicate2	replicate3	Mean	SD
5'T21-5p Linear EGFP	1.86362	1.4958	1.79593	1.71845	0.195764
3'T21-5p Linear EGFP	2.66289	2.75361	2.40754	2.60801	0.179444
A-cap 5'T21-5p Linear EGFP	4.49052	5.27878	3.30279	4.35737	0.994702
A-cap 3'T21-5p Linear EGFP	7.06232	6.48843	5.01185	6.18753	1.05783
5'T21-5p Circular EGFP	10.5355	10.2189	7.69695	9.4838	1.55553
3'T21-5p Circular EGFP	10.671	11.2972	8.11093	10.0264	1.68814
5'T21-5p Circular EGFP +pA	6.87563	6.54684	4.56722	5.99656	1.24872
3'T21-5p Circular EGFP +pA	10.515	10.4159	6.78373	9.2382	2.12621
miR-302a-5p-responsive switch	replicate1	replicate2	replicate3	Mean	SD
5'T302a-5p Linear EGFP	2.69929	2.65436	2.8817	2.74512	0.120398
3'T302a-5p Linear EGFP	5.5817	5.39008	5.55183	5.50787	0.103096
A-cap 5'T302a-5p Linear EGFP	11.627	12.149	10.6312	11.4691	0.771153
A-cap 3'T302a-5p Linear EGFP	21.1558	21.1382	18.8055	20.3665	1.35189
5'T302a-5p Circular EGFP	16.4339	15.4829	17.0528	16.3232	0.790802
3'T302a-5p Circular EGFP	17.3827	27.4662	16.7859	20.5449	6.0014
5'T302a-5p Circular EGFP +pA	18.8242	18.4655	20.7493	19.3463	1.22817
3'T302a-5p Circular EGFP +pA	33.8875	37.2757	42.9241	38.0291	4.56518
miR-339-5p-responsive switch	replicate1	replicate2	replicate3	Mean	SD
5'T339-5p Linear EGFP	1.42926	1.21537	1.31812	1.32092	0.106971
3'T339-5p Linear EGFP	1.43908	1.48199	1.42579	1.44895	0.0293704
A-cap 5'T339-5p Linear EGFP	1.64735	1.5532	1.6236	1.60805	0.0489645
A-cap 3'T339-5p Linear EGFP	1.51585	1.43226	1.53858	1.49556	0.0559872
5'T339-5p Circular EGFP	1.79672	1.63812	1.74248	1.72577	0.0806116
3'T339-5p Circular EGFP	1.76171	1.82095	1.93285	1.8385	0.0869094
5'T339-5p Circular EGFP +pA	2.62851	3.15735	2.97228	2.91938	0.268356
3'T339-5p Circular EGFP +pA	3.40374	3.8069	3.60448	3.60504	0.20158

## Sheet: Figure S9
fig S9A (Relative MS2CP expression, MS2CP/GAPDH)							fig S9B (Relative MS2CP expression, U1A/GAPDH)
Relative Expression (MS2CP/GAPDH)	replicate1	replicate2	replicate3	Mean	SD		Relative Expression (U1A/GAPDH)	replicate1	replicate2	replicate3	Mean	SD
Mock	N.D.	N.D.	N.D.	0	0		mock	0.125721	0.0897267	-0.0181821	0.0657551	0.0748865
MS2CP mRNA-	N.D.	N.D.	N.D.	0	0		U1A mRNA-	0.195516	0.112308	0.108891	0.138905	0.0490561
MS2CP mRNA+	0.32351	0.521863	0.426058	0.42381	0.099196		U1A mRNA+	1.14636	0.929994	0.870514	0.982289	0.145167
untransfected	N.D.	N.D.	N.D.	0	0		untransfected	0.21909	0.100577	0.0962081	0.138625	0.069719
fig S9C (Relative EGFP expression, 0 pmol shRNA = 1)
Relative EGFP expression
U1A shRNA (pmol)	replicate1	replicate2	replicate3	Mean	SD
0	1	1	1	1	0
1	0.968895	1.04966	1.0381	1.01888	0.0436764
2	0.902074	1.00789	1.02107	0.977011	0.065231
4	0.863569	0.953975	1.00263	0.940058	0.0705678
Relative EGFP expression
control shRNA (pmol)	replicate1	replicate2	replicate3	Mean	SD
0	1	1	1	1	0
1	1.16494	1.15368	1.22032	1.17965	0.0356697
2	1.13212	1.23162	1.2221	1.19528	0.0549037
4	1.19528	1.2044	1.17177	1.19048	0.016837

## Sheet: Figure S10
fig S10B (Normalized MetLuc Activity, 24 h = 1)
HEK293FT, Ciruclar MetLuc2 +pA							HeLa, Ciruclar MetLuc2 +pA							A549, Ciruclar MetLuc2 +pA
time (h)	replicate1	replicate2	replicate3	Mean	SD		time (h)	replicate1	replicate2	replicate3	Mean	SD		time (h)	replicate1	replicate2	replicate3	Mean	SD
24	1	1	1	1	0		24	1	1	1	1	0		24	1	1	1	1	0
48	0.635706	0.681337	0.892457	0.7365	0.136976		48	0.963956	0.67055	0.713514	0.782674	0.158458		48	0.946225	0.666188	1.00306	0.871826	0.180341
72	0.307772	0.31254	0.342434	0.320915	0.0187876		72	0.614676	0.501717	0.451235	0.522543	0.0836871		72	0.652901	0.661609	0.860878	0.725129	0.117643
96	0.175448	0.146599	0.189533	0.170526	0.0218859		96	0.442901	0.33722	0.435814	0.405312	0.0590753		96	0.55042	0.451964	0.807226	0.603203	0.183418
120	0.0564815	0.0495944	0.0918698	0.0659819	0.0226825		120	0.363163	0.258904	0.269434	0.297167	0.0573963		120	0.434258	0.32935	0.463193	0.408934	0.0704236
HEK293FT, Cap-MetLuc2 m5C/Ψ							HeLa, Cap-MetLuc2 m5C/Ψ							A549, Cap-MetLuc2 m5C/Ψ
time (h)	replicate1	replicate2	replicate3	Mean	SD		time (h)	replicate1	replicate2	replicate3	Mean	SD		time (h)	replicate1	replicate2	replicate3	Mean	SD
24	1	1	1	1	0		24	1	1	1	1	0		24	1	1	1	1	0
48	0.0690042	0.123446	0.30884	0.167097	0.125735		48	0.374694	0.33803	0.323159	0.345294	0.0265246		48	0.390629	0.254646	0.47901	0.374762	0.11302
72	0.0222389	0.0142134	0.0286468	0.0216997	0.00723177		72	0.0353085	0.0418784	0.0308536	0.0360135	0.00554608		72	0.0330225	0.0277886	0.0354832	0.0320981	0.00392966
96	0.00395404	0.00454286	0.0117705	0.0067558	0.00435283		96	0.00694942	0.0142437	0.00530264	0.00883193	0.00475853		96	0.00562847	-0.00454822	0.00455417	0.00187814	0.00559125
120	0.00287755	0.0009929	0.00957491	0.00448179	0.00451031		120	0.00214225	0.00678618	0.00217022	0.00369955	0.00267314		120	0.00440517	-0.00681557	0.00166929	-0.000247037	0.00585069
HEK293FT, Cap-MetLuc2 m1Ψ							HeLa, Cap-MetLuc2 m1Ψ							A549, Cap-MetLuc2 m1Ψ
time (h)	replicate1	replicate2	replicate3	Mean	SD		time (h)	replicate1	replicate2	replicate3	Mean	SD		time (h)	replicate1	replicate2	replicate3	Mean	SD
24	1	1	1	1	0		24	1	1	1	1	0		24	1	1	1	1	0
48	0.163402	0.216703	0.368065	0.24939	0.106175		48	0.6457	0.596034	0.68827	0.643335	0.0461636		48	0.65475	0.514756	0.71962	0.629709	0.104703
72	0.0225288	0.0209421	0.0459417	0.0298042	0.013998		72	0.191344	0.253329	0.214689	0.219787	0.0313054		72	0.084298	0.0983708	0.0962342	0.0929677	0.00758379
96	0.00526798	0.00571751	0.00826296	0.00641615	0.0016151		96	0.0595408	0.0773751	0.0539149	0.0636103	0.0122481		96	0.00960765	0.00451323	0.00983571	0.00798553	0.00300926
120	0.00179888	0.00253541	0.00436231	0.00289887	0.0013198		120	0.0232125	0.0319786	0.0180803	0.0244238	0.00702789		120	0.00125708	0.000621674	0.00362802	0.00183559	0.00158447

[truncated: 3 more sheets: Figure S11, Figure S12, Figure S13]
